# Supplementary material for: Transcriptome analysis reveals immune and metabolic regulation effects of Poria cocos polysaccharides on Bombyx mori larvae
Source: Front Immunol. 2022 Oct 28;13:1014985. doi: 10.3389/fimmu.2022.1014985 (PMC9650554; doi:10.3389/fimmu.2022.1014985)
Supplement: Supplementary Table 1 — List of immune and metabolism-related DEGs primers used for qPCR validation. [file Table_1.xlsx]

## Sheet: Sheet1
Table. S1. List of immune and metabolism-related DEGs primers used for qPCR validation.
id	Name	Description		5'--3'	Product
BMSK0000290	Pxn	peroxidasin isoform X2	F	GTGCGACGACGATGTTGCT	230
			R	AAATCTTTATTCCACCCA
BMSK0009367	sqh	myosin light polypeptide 9 isoform X1	F	TTTAGGCAAAAACCCAAC	250
			R	GAGCATTTCATCCACATC
BMSK0000559	Lyz1	putative lysozyme	F	TTCAAAAGTCTCAGGGTA	260
			R	CTCAGGTCTCGCAGTAGC
BMSK0004847	Nurf-38	inorganic pyrophosphatase	F	TGGAATTACGGTGCCCTG	178
			R	CGCCTTCGTCGATGAGAG
BMSK0015949	SPE	serine protease easter-like	F	CATTTGTGCTGGTGGCGAAA	131
			R	CTTGTGAACCGCAATGGACG
BMSK0009061	ApoLp-III	apolipophorin-III precursor	F	ACAGTCGAGGCAGAACATCG	189
			R	TTGGGCGCCAGTTTCTCATT
BMSK0015957	PPAE	prophenoloxidase activating enzyme precursor	F	ACAAAATCGTTGGTGGTGCG	159
			R	AGATCGCTCCTTTCACGCAA
BMSK0009632	CYP6B2	cytochrome P450	F	GATAGCGCAGTGCGTAGTCT	85
			R	CTTGGCCAGCTCGTATAGGG
BMSK0009350	PGRP-LB	peptidoglycan-recognition protein LB-like	F	ACAATGACATCACCACTC	274
			R	AATCTCCAATCAACAAGA
BMSK0009262	akr2e	aldo-keto reductase AKR2E4-like	F	CTCAATAGACGAGGTCCGCC	188
			R	GAGCGTGTTTGTCGTTCCAC
BMSK0009778	Chit1	Glycosyl hydrolases family 18	F	TCTATTGGCCATTGGCGGTT	135
			R	ATGTCGAGCCCGTCAAAGTT
BMSK0013964	ACLY	ATP-citrate synthase-like,	F	GCCCTTCGTCAAACACGAAC	232
			R	GAACGTCGTCAGGGTCCTTT
BMSK0009190	MASP1	serine protease gd-like	F	TACGGAATCGACATGCGAGG	154
			R	AAAGATCCTCCACGGTGCTG
BMSK0003579	ACD	acyl-CoA desaturase-like	F	GCCTGGCAATGCTTCATACG	192
			R	TGCACGAAAGTCGAATGGGA
MH822582.1	GAPDH	glyceraldehyde-3-phosphate dehydrogenase (housekeeping gene)	F	CATTCCGCGTCCCTGTTGCTAAT	103
			R	GCTGCCTCCTTGACCTTTTGC
