# Supplementary material for: Transcriptome analysis reveals immune and metabolic regulation effects of Poria cocos polysaccharides on Bombyx mori larvae
Source: Front Immunol. 2022 Oct 28;13:1014985. doi: 10.3389/fimmu.2022.1014985 (PMC9650554; doi:10.3389/fimmu.2022.1014985)
Supplement: Supplementary Table 2 — Statistical analysis and quality evaluation of RNA-seq data. [file Table_2.xls]

## Sheet: 测序数据统计表
Sample	Raw reads	Raw bases	Clean reads	Error rate(%)	Q20(%)	Q30(%)	Total mapped	Multiple mapped	Uniquely mapped
Control_1	48661862	7347941162	48161786	0.024	98.35	95.24	42890948 (89.06%)	2889734(6.0%)	40001214 (83.06%)
Control_2	46276744	6987788344	45850194	0.024	98.37	95.26	40234484 (87.75%)	2544988(5.55%)	37689496 (82.2%)
Control_3	50575728	7636934928	50193516	0.0237	98.49	95.49	44821934 (89.3%)	2550738(5.08%)	42271196 (84.22%)
PS_1	50014518	7552192218	49562410	0.0239	98.42	95.36	44234582 (89.25%)	2588340(5.22%)	41646242 (84.03%)
PS_2	47725470	7206545970	47344708	0.0235	98.59	95.78	42480418 (89.73%)	2339596(4.94%)	40140822 (84.78%)
PS_3	52636214	7948068314	52154744	0.0237	98.48	95.58	46110410 (88.41%)	3139772(6.02%)	42970638 (82.39%)
